# Supplementary material for: Establishing a Low-Resource Simulation Emergency Medicine Curriculum in Nepal
Source: MedEdPORTAL. 2020 Jul 15;16:10924. doi: 10.15766/mep_2374-8265.10924 (PMC7373349; doi:10.15766/mep_2374-8265.10924)
Supplement: Supplementary file 1 — Trauma With Tension Pneumothorax.docxMyocardial Infarction With V-fib.docxPneumonia With Septic Shock.docxOrganophosphate Poisoning.docxACLS Cardiac Arrest.docxAnaphylaxis.docxTrauma With Subdural Hematoma.docxProcedure-Specific Lab.docxSimulation Curriculum Survey.docx [file mep_2374-8265.10924-s001.zip]

Archive with 10 entries (10 files):
- A. Trauma With Tension Pneumothorax.docx
- B. Myocardial Infarction With V-fib.docx
- C. Pneumonia with Septic Shock.docx
- D. Organophosphate Poisoning.docx
- E. ACLS Cardiac Arrest.docx
- F. Anaphylaxis.docx
- G. Trauma with Subdural Hematoma.docx
- H. Procedure-Specific Lab.docx
- I. Simulation Curriculum Survey.docx
- _Educational_Summary_Report_10924.pdf
